# Supplementary material for: Effects of antenatal dexamethasone treatment on glucocorticoid receptor and calcyon gene expression in the prefrontal cortex of neonatal and adult common marmoset monkeys
Source: Behav Brain Funct. 2010 Mar 22;6:18. doi: 10.1186/1744-9081-6-18 (PMC2858712; doi:10.1186/1744-9081-6-18)
Supplement: Additional file 2 — Transcription binding site analysis of the human calcyon promoter. This table shows potential transcription binding sites in the human calcyon promoter as predicted by the MatInspector analysis (Genomatix Software GmbH). [file 1744-9081-6-18-S2.XLS]

## Sheet: Sheet1
Additional Table I.		Transcription factor binding site analysis of the human calcyon promoter region according to the MatInspector.
Seq. name	Accession no.	Gene symbol	GeneID	Matrix Family	Detailed Family Information	Matrix	Tissue	Opt.	Start position	End position	Anchor position	Strand	Core sim.	Matrix sim.	Evidence #	Evidence	Sequence
GXP_108525	GXP_108525	CALY	50632	V$SP1F	GC-Box factors SP1/GC	V$TIEG.01	ubiquitous	0.83	1	15	8	+	0.75	0.879	0		gtCGGGtgtgtgtga
GXP_108525	GXP_108525	CALY	50632	V$SP1F	GC-Box factors SP1/GC	V$TIEG.01	ubiquitous	0.83	3	17	10	+	0.75	0.879	0		cgGGTGtgtgtgagg
GXP_108525	GXP_108525	CALY	50632	V$SP1F	GC-Box factors SP1/GC	V$TIEG.01	ubiquitous	0.83	12	26	19	+	0.75	0.879	0		gtGAGGtgtgtgttt
GXP_108525	GXP_108525	CALY	50632	V$SP1F	GC-Box factors SP1/GC	V$TIEG.01	ubiquitous	0.83	14	28	21	+	0.75	0.879	0		gaGGTGtgtgtttga
GXP_108525	GXP_108525	CALY	50632	V$CHRF	Cell cycle regulators: Cell cycle homology element	V$CHR.01		0.92	21	33	27	+	1	0.975	0		gtgtTTGAatgtg
GXP_108525	GXP_108525	CALY	50632	V$HOXF	Paralog hox genes 1-8 from the four hox clusters A, B, C, D	V$NANOG.01	Bone Marrow Cells Bone and Bones Brain Central Nervous System Connective Tissue Ear Embryonic Structures Germ Cells Hematopoietic System Immune System Kidney Lung Nervous System Respiratory System Skeleton Thymus Gland Urogenital System	0.94	21	39	30	+	1	0.947	0		gtgtttgAATGtggtgttt
GXP_108525	GXP_108525	CALY	50632	V$AIRE	Autoimmune regulatory element binding factor	V$AIRE.01	Antigen-Presenting Cells Blood Cells Immune System Leukocytes Lymphocytes Thymus Gland	0.86	24	50	37	+	0.964	0.865	0		tttgaatgtggtgtttgAGGTgtgtga
GXP_108525	GXP_108525	CALY	50632	V$SP1F	GC-Box factors SP1/GC	V$TIEG.01	ubiquitous	0.83	38	52	45	+	0.75	0.879	0		ttGAGGtgtgtgatt
GXP_108525	GXP_108525	CALY	50632	V$RREB	Ras-responsive element binding protein	V$RREB1.01		0.8	54	68	61	-	0.75	0.801	0		cCCGAcacaccccca
GXP_108525	GXP_108525	CALY	50632	V$SP1F	GC-Box factors SP1/GC	V$TIEG.01	ubiquitous	0.83	54	68	61	+	1	1	1	part of model match of SP1F_SP1F_02,SP1F_SREB_01	tgGGGGtgtgtcggg
GXP_108525	GXP_108525	CALY	50632	V$KLFS	Krueppel like transcription factors	V$BKLF.01	Blood Cells Blood Platelets Bone Marrow Cells Digestive System Embryonic Structures Erythrocytes Hematopoietic System Liver	0.95	54	70	62	+	1	0.956	0		tggGGGTgtgtcgggtg
GXP_108525	GXP_108525	CALY	50632	V$DEAF	Homolog to deformed epidermal autoregulatory factor-1 from D. melanogaster	V$NUDR.01	Brain Central Nervous System Nervous System	0.73	61	79	70	+	1	0.772	0		gtgTCGGgtgtgtcaggtg
GXP_108525	GXP_108525	CALY	50632	V$SP1F	GC-Box factors SP1/GC	V$TIEG.01	ubiquitous	0.83	63	77	70	+	0.75	0.879	0		gtCGGGtgtgtcagg
GXP_108525	GXP_108525	CALY	50632	V$AP1R	MAF and AP1 related factors	V$BACH2.01	Blood Cells Blood Platelets Bone Marrow Cells Digestive System Ear Embryonic Structures Endocrine System Erythrocytes Eye Hematopoietic System Islets of Langerhans Liver Nervous System Neurons Pancreas	0.89	63	83	73	+	0.813	0.922	0		gtcgggTGTGtcaggtgtgtg
GXP_108525	GXP_108525	CALY	50632	V$ZFHX	Two-handed zinc finger homeodomain transcription factors	V$SIP1.01	Embryonic Structures	0.98	71	83	77	-	1	0.984	0		cacacACCTgaca
GXP_108525	GXP_108525	CALY	50632	V$SP1F	GC-Box factors SP1/GC	V$TIEG.01	ubiquitous	0.83	74	88	81	+	0.75	0.879	0		caGGTGtgtgtgtgt
GXP_108525	GXP_108525	CALY	50632	V$RREB	Ras-responsive element binding protein	V$RREB1.01		0.8	80	94	87	-	1	0.845	0		cCCCAgacacacaca
GXP_108525	GXP_108525	CALY	50632	V$INSM	Insulinoma associated factors	V$INSM1.01	Digestive System Liver	0.9	86	98	92	+	1	0.958	0		tgtctGGGGtgtg
GXP_108525	GXP_108525	CALY	50632	V$ZBPF	Zinc binding protein factors	V$ZNF300.01	ubiquitous	0.99	82	104	93	-	1	0.994	0		ctcacacacaCCCCagacacaca
GXP_108525	GXP_108525	CALY	50632	V$SP1F	GC-Box factors SP1/GC	V$TIEG.01	ubiquitous	0.83	89	103	96	+	1	1	1	part of model match of SP1F_MYOD_01,SP1F_SP1F_02	ctGGGGtgtgtgtga
GXP_108525	GXP_108525	CALY	50632	V$SP1F	GC-Box factors SP1/GC	V$TIEG.01	ubiquitous	0.83	91	105	98	+	0.75	0.879	0		ggGGTGtgtgtgagg
GXP_108525	GXP_108525	CALY	50632	V$CREB	cAMP-responsive element binding proteins	V$TAXCREB.02	Brain Central Nervous System Endocrine System Germ Cells Nervous System Pineal Gland Urogenital System	0.71	89	109	99	-	0.75	0.733	0		cacaccTCACacacaccccag
GXP_108525	GXP_108525	CALY	50632	V$SP1F	GC-Box factors SP1/GC	V$TIEG.01	ubiquitous	0.83	100	114	107	+	0.75	0.879	0		gtGAGGtgtgtgtgg
GXP_108525	GXP_108525	CALY	50632	V$SP1F	GC-Box factors SP1/GC	V$TIEG.01	ubiquitous	0.83	102	116	109	+	0.75	0.879	0		gaGGTGtgtgtggtg
GXP_108525	GXP_108525	CALY	50632	V$HAML	Human acute myelogenous leukemia factors	V$AML3.01	Bone Marrow Cells Bone and Bones Cartilage Connective Tissue Embryonic Structures Hematopoietic System Skeleton	0.84	107	121	114	+	1	0.853	0		gtgtGTGGtgtgtgt
GXP_108525	GXP_108525	CALY	50632	V$SP1F	GC-Box factors SP1/GC	V$TIEG.01	ubiquitous	0.83	109	123	116	+	0.75	0.879	0		gtGTGGtgtgtgtgt
GXP_108525	GXP_108525	CALY	50632	V$SP1F	GC-Box factors SP1/GC	V$TIEG.01	ubiquitous	0.83	111	125	118	+	0.75	0.879	0		gtGGTGtgtgtgtcg
GXP_108525	GXP_108525	CALY	50632	V$SP1F	GC-Box factors SP1/GC	V$TIEG.01	ubiquitous	0.83	122	136	129	+	0.75	0.879	0		gtCGGGtgtgtgttg
GXP_108525	GXP_108525	CALY	50632	V$FAST	FAST-1 SMAD interacting proteins	V$FAST1.02	Embryonic Structures	0.81	123	139	131	+	1	0.816	0		tcgggTGTGtgttgggt
GXP_108525	GXP_108525	CALY	50632	V$SP1F	GC-Box factors SP1/GC	V$TIEG.01	ubiquitous	0.83	124	138	131	+	0.75	0.879	0		cgGGTGtgtgttggg
GXP_108525	GXP_108525	CALY	50632	V$RREB	Ras-responsive element binding protein	V$RREB1.01		0.8	125	139	132	-	1	0.84	0		aCCCAacacacaccc
GXP_108525	GXP_108525	CALY	50632	V$SP1F	GC-Box factors SP1/GC	V$TIEG.01	ubiquitous	0.83	133	147	140	+	0.75	0.879	0		gtTGGGtgtgtgtct
GXP_108525	GXP_108525	CALY	50632	V$SP1F	GC-Box factors SP1/GC	V$TIEG.01	ubiquitous	0.83	135	149	142	+	0.75	0.879	0		tgGGTGtgtgtctgg
GXP_108525	GXP_108525	CALY	50632	V$RREB	Ras-responsive element binding protein	V$RREB1.01		0.8	137	151	144	-	1	0.845	0		cCCCAgacacacacc
GXP_108525	GXP_108525	CALY	50632	V$INSM	Insulinoma associated factors	V$INSM1.01	Digestive System Liver	0.9	143	155	149	+	1	0.958	0		tgtctGGGGtgtg
GXP_108525	GXP_108525	CALY	50632	V$ZBPF	Zinc binding protein factors	V$ZNF300.01	ubiquitous	0.99	139	161	150	-	1	0.994	0		gacacacacaCCCCagacacaca
GXP_108525	GXP_108525	CALY	50632	V$SP1F	GC-Box factors SP1/GC	V$TIEG.01	ubiquitous	0.83	146	160	153	+	1	1	1	part of model match of KLFS_SP1F_01,SP1F_SP1F_05	ctGGGGtgtgtgtgt
GXP_108525	GXP_108525	CALY	50632	V$SP1F	GC-Box factors SP1/GC	V$TIEG.01	ubiquitous	0.83	148	162	155	+	0.75	0.879	0		ggGGTGtgtgtgtct
GXP_108525	GXP_108525	CALY	50632	V$RREB	Ras-responsive element binding protein	V$RREB1.01		0.8	152	166	159	-	1	0.845	0		cCCCAgacacacaca
GXP_108525	GXP_108525	CALY	50632	V$INSM	Insulinoma associated factors	V$INSM1.01	Digestive System Liver	0.9	158	170	164	+	1	0.958	0		tgtctGGGGtgtg
GXP_108525	GXP_108525	CALY	50632	V$ZBPF	Zinc binding protein factors	V$ZNF300.01	ubiquitous	0.99	154	176	165	-	1	0.994	0		tccaaacacaCCCCagacacaca
GXP_108525	GXP_108525	CALY	50632	V$SP1F	GC-Box factors SP1/GC	V$TIEG.01	ubiquitous	0.83	161	175	168	+	1	1	1	part of model match of KLFS_SP1F_01,SP1F_SP1F_03,SP1F_SP1F_05	ctGGGGtgtgtttgg
GXP_108525	GXP_108525	CALY	50632	V$HAND	Twist subfamily of class B bHLH transcription factors	V$TH1E47.01	Antibody-Producing Cells Blood Cells Bone Marrow Cells Cardiovascular System Embryonic Structures Heart Hematopoietic System Immune System Leukocytes Lymphocytes Nervous System Neurons	0.93	174	194	184	-	1	0.944	0		tctcgaacaCCAGacacatcc
GXP_108525	GXP_108525	CALY	50632	V$ZBPF	Zinc binding protein factors	V$ZNF300.01	ubiquitous	0.99	197	219	208	-	1	0.994	0		cacacacacaCCCCagaatcaca
GXP_108525	GXP_108525	CALY	50632	V$SP1F	GC-Box factors SP1/GC	V$TIEG.01	ubiquitous	0.83	204	218	211	+	1	1	1	part of model match of SP1F_SP1F_03,SP1F_SREB_01	ctGGGGtgtgtgtgt
GXP_108525	GXP_108525	CALY	50632	V$SP1F	GC-Box factors SP1/GC	V$TIEG.01	ubiquitous	0.83	206	220	213	+	0.75	0.879	0		ggGGTGtgtgtgtgt
GXP_108525	GXP_108525	CALY	50632	V$CREB	cAMP-responsive element binding proteins	V$TAXCREB.02	Brain Central Nervous System Endocrine System Germ Cells Nervous System Pineal Gland Urogenital System	0.71	208	228	218	-	1	0.722	0		aacaccTGACacacacacacc
GXP_108525	GXP_108525	CALY	50632	V$AP1R	MAF and AP1 related factors	V$BACH2.01	Blood Cells Blood Platelets Bone Marrow Cells Digestive System Ear Embryonic Structures Endocrine System Erythrocytes Eye Hematopoietic System Islets of Langerhans Liver Nervous System Neurons Pancreas	0.89	210	230	220	+	0.813	0.917	0		tgtgtgTGTGtcaggtgtttg
GXP_108525	GXP_108525	CALY	50632	V$HIFF	Hypoxia inducible factor, bHLH/PAS protein family	V$CLOCK_BMAL1.01	Brain Cardiovascular System Central Nervous System Endocrine System Nervous System Pineal Gland	0.84	215	231	223	+	0.75	0.842	0		gtgtgtCAGGtgtttgg
GXP_108525	GXP_108525	CALY	50632	V$MYOD	Myoblast determining factors	V$E47.02	Antibody-Producing Cells Embryonic Structures Endocrine System Germ Cells Immune System Muscle, Skeletal Muscles Ovary Urogenital System	0.93	215	231	223	+	1	0.934	0		gtgtgtcaGGTGtttgg
GXP_108525	GXP_108525	CALY	50632	V$HOXH	HOX - MEIS1 heterodimers	V$MEIS1A_HOXA9.01	Bone Marrow Cells Bone and Bones Brain Central Nervous System Connective Tissue Embryonic Structures Hematopoietic System Integumentary System Kidney Nervous System Neurons Prostate Skeleton Urogenital System	0.77	218	232	225	+	0.761	0.774	0		TGTCaggtgtttggg
GXP_108525	GXP_108525	CALY	50632	V$RREB	Ras-responsive element binding protein	V$RREB1.01		0.8	219	233	226	-	1	0.837	0		cCCCAaacacctgac
GXP_108525	GXP_108525	CALY	50632	V$INSM	Insulinoma associated factors	V$INSM1.01	Digestive System Liver	0.9	225	237	231	+	1	0.917	0		tgtttGGGGtgtt
GXP_108525	GXP_108525	CALY	50632	V$GLIF	GLI zinc finger family	V$ZIC2.01	Cardiovascular System Central Nervous System Embryonic Structures Eye Heart Nervous System Prostate Spinal Cord Urogenital System	0.89	226	240	233	-	1	0.92	0		acaaacaCCCCaaac
GXP_108525	GXP_108525	CALY	50632	V$SP1F	GC-Box factors SP1/GC	V$TIEG.01	ubiquitous	0.83	228	242	235	+	1	0.879	1	part of model match of SP1F_SP1F_01	ttGGGGtgtttgtga
GXP_108525	GXP_108525	CALY	50632	V$SP1F	GC-Box factors SP1/GC	V$TIEG.01	ubiquitous	0.83	239	253	246	+	0.75	0.879	0		gtGAGGtgtgtgtgt
GXP_108525	GXP_108525	CALY	50632	V$SP1F	GC-Box factors SP1/GC	V$TIEG.01	ubiquitous	0.83	241	255	248	+	0.75	0.879	0		gaGGTGtgtgtgtgg
GXP_108525	GXP_108525	CALY	50632	V$RREB	Ras-responsive element binding protein	V$RREB1.01		0.8	243	257	250	-	1	0.862	0		cCCCAcacacacacc
GXP_108525	GXP_108525	CALY	50632	V$ZBPF	Zinc binding protein factors	V$ZNF202.01	ubiquitous	0.73	240	262	251	-	1	0.811	0		acacccCCCAcacacacacctca
GXP_108525	GXP_108525	CALY	50632	V$EGRF	EGR/nerve growth factor induced protein C & related factors	V$NGFIC.01	Brain Central Nervous System Endocrine System Immune System Kidney Nervous System Testis Thymus Gland Urogenital System	0.8	246	262	254	+	0.755	0.851	0		gtgtGTGTggggggtgt
GXP_108525	GXP_108525	CALY	50632	V$INSM	Insulinoma associated factors	V$INSM1.01	Digestive System Liver	0.9	249	261	255	+	1	0.914	0		tgtgtGGGGggtg
GXP_108525	GXP_108525	CALY	50632	V$ZBPF	Zinc binding protein factors	V$ZNF219.01	ubiquitous	0.91	244	266	255	-	1	0.971	0		acaaacaCCCCccacacacacac
GXP_108525	GXP_108525	CALY	50632	V$EGRF	EGR/nerve growth factor induced protein C & related factors	V$WT1.01	Brain Central Nervous System Endocrine System Immune System Kidney Nervous System Testis Thymus Gland Urogenital System	0.92	248	264	256	+	1	0.964	0		gtgtgTGGGgggtgttt
GXP_108525	GXP_108525	CALY	50632	V$GLIF	GLI zinc finger family	V$GLIS3.01	Cardiovascular System Central Nervous System Embryonic Structures Eye Heart Nervous System Prostate Spinal Cord Urogenital System	0.88	249	263	256	-	1	0.977	0		aacaCCCCccacaca
GXP_108525	GXP_108525	CALY	50632	V$SPZ1	Testis-specific bHLH-Zip transcription factors	V$SPZ1.01		0.94	253	263	258	+	0.925	0.941	0		tGGGGggtgtt
GXP_108525	GXP_108525	CALY	50632	V$GLIF	GLI zinc finger family	V$ZIC2.01	Cardiovascular System Central Nervous System Embryonic Structures Eye Heart Nervous System Prostate Spinal Cord Urogenital System	0.89	252	266	259	-	1	0.92	0		acaaacaCCCCccac
GXP_108525	GXP_108525	CALY	50632	V$SP1F	GC-Box factors SP1/GC	V$TIEG.01	ubiquitous	0.83	252	266	259	+	1	0.916	1	part of model match of SP1F_SP1F_01	gtGGGGggtgtttgt
GXP_108525	GXP_108525	CALY	50632	V$RREB	Ras-responsive element binding protein	V$RREB1.01		0.8	254	268	261	-	0.75	0.821	0		aCACAaacacccccc
GXP_108525	GXP_108525	CALY	50632	V$SP1F	GC-Box factors SP1/GC	V$TIEG.01	ubiquitous	0.83	254	268	261	+	1	0.879	0		ggGGGGtgtttgtgt
GXP_108525	GXP_108525	CALY	50632	V$SP1F	GC-Box factors SP1/GC	V$TIEG.01	ubiquitous	0.83	267	281	274	+	0.75	0.879	0		gtGAGGtgtgtgtct
GXP_108525	GXP_108525	CALY	50632	V$SP1F	GC-Box factors SP1/GC	V$TIEG.01	ubiquitous	0.83	269	283	276	+	0.75	0.879	0		gaGGTGtgtgtctgg
GXP_108525	GXP_108525	CALY	50632	V$HAND	Twist subfamily of class B bHLH transcription factors	V$TH1E47.01	Antibody-Producing Cells Blood Cells Bone Marrow Cells Cardiovascular System Embryonic Structures Heart Hematopoietic System Immune System Leukocytes Lymphocytes Nervous System Neurons	0.93	272	292	282	-	1	0.964	0		acacacatcCCAGacacacac
GXP_108525	GXP_108525	CALY	50632	V$SP1F	GC-Box factors SP1/GC	V$TIEG.01	ubiquitous	0.83	280	294	287	+	0.75	0.879	0		ctGGGAtgtgtgtga
GXP_108525	GXP_108525	CALY	50632	V$CREB	cAMP-responsive element binding proteins	V$TAXCREB.02	Brain Central Nervous System Endocrine System Germ Cells Nervous System Pineal Gland Urogenital System	0.71	280	300	290	-	0.75	0.723	0		cacaccTCACacacatcccag
GXP_108525	GXP_108525	CALY	50632	V$SP1F	GC-Box factors SP1/GC	V$TIEG.01	ubiquitous	0.83	291	305	298	+	0.75	0.879	0		gtGAGGtgtgtgttt
GXP_108525	GXP_108525	CALY	50632	V$SP1F	GC-Box factors SP1/GC	V$TIEG.01	ubiquitous	0.83	293	307	300	+	0.75	0.879	0		gaGGTGtgtgtttgg
GXP_108525	GXP_108525	CALY	50632	V$HAND	Twist subfamily of class B bHLH transcription factors	V$TH1E47.01	Antibody-Producing Cells Blood Cells Bone Marrow Cells Cardiovascular System Embryonic Structures Heart Hematopoietic System Immune System Leukocytes Lymphocytes Nervous System Neurons	0.93	306	326	316	-	1	0.944	0		cctcgaacaCCAGacacatcc
GXP_108525	GXP_108525	CALY	50632	V$HAML	Human acute myelogenous leukemia factors	V$AML3.01	Bone Marrow Cells Bone and Bones Cartilage Connective Tissue Embryonic Structures Hematopoietic System Skeleton	0.84	324	338	331	+	1	0.972	0		aggtGTGGtttctgg
GXP_108525	GXP_108525	CALY	50632	V$INSM	Insulinoma associated factors	V$INSM1.01	Digestive System Liver	0.9	332	344	338	+	1	0.905	0		tttctGGGGatgt
GXP_108525	GXP_108525	CALY	50632	V$SP1F	GC-Box factors SP1/GC	V$TIEG.01	ubiquitous	0.83	336	350	343	+	0.75	0.879	0		tgGGGAtgtgtcagg
GXP_108525	GXP_108525	CALY	50632	V$CREB	cAMP-responsive element binding proteins	V$TAXCREB.02	Brain Central Nervous System Endocrine System Germ Cells Nervous System Pineal Gland Urogenital System	0.71	334	354	344	-	1	0.759	0		cacaccTGACacatccccaga
GXP_108525	GXP_108525	CALY	50632	V$PTF1	Pancreas transcription factor 1, heterotrimeric transcription factor	V$PTF1.01	Antibody-Producing Cells Blood Cells Digestive System Embryonic Structures Endocrine System Immune System Islets of Langerhans Leukocytes Lymphocytes Pancreas	0.76	334	354	344	-	1	0.799	0		cacaCCTGacacatccccaga
GXP_108525	GXP_108525	CALY	50632	V$AP1R	MAF and AP1 related factors	V$BACH2.01	Blood Cells Blood Platelets Bone Marrow Cells Digestive System Ear Embryonic Structures Endocrine System Erythrocytes Eye Hematopoietic System Islets of Langerhans Liver Nervous System Neurons Pancreas	0.89	336	356	346	+	0.813	0.914	0		tggggaTGTGtcaggtgtgtg
GXP_108525	GXP_108525	CALY	50632	V$ZFHX	Two-handed zinc finger homeodomain transcription factors	V$SIP1.01	Embryonic Structures	0.98	344	356	350	-	1	0.984	0		cacacACCTgaca
GXP_108525	GXP_108525	CALY	50632	V$SP1F	GC-Box factors SP1/GC	V$TIEG.01	ubiquitous	0.83	347	361	354	+	0.75	0.879	0		caGGTGtgtgtgcat
GXP_108525	GXP_108525	CALY	50632	V$CREB	cAMP-responsive element binding proteins	V$TAXCREB.02	Brain Central Nervous System Endocrine System Germ Cells Nervous System Pineal Gland Urogenital System	0.71	349	369	359	-	0.75	0.722	0		cacaccTGATgcacacacacc
GXP_108525	GXP_108525	CALY	50632	V$OCT1	Octamer binding protein	V$OCT3_4.02	Antibody-Producing Cells Blastomeres Blood Cells Embryonic Structures Germ Cells Immune System Leukocytes Lymphocytes Urogenital System	0.88	353	369	361	+	1	0.894	0		tgtgtGCATcaggtgtg
GXP_108525	GXP_108525	CALY	50632	V$SP1F	GC-Box factors SP1/GC	V$TIEG.01	ubiquitous	0.83	362	376	369	+	0.75	0.879	0		caGGTGtgtgtatga
GXP_108525	GXP_108525	CALY	50632	V$SP1F	GC-Box factors SP1/GC	V$TIEG.01	ubiquitous	0.83	373	387	380	+	0.75	0.879	0		atGAGGtgtgtggtg
GXP_108525	GXP_108525	CALY	50632	V$SREB	Sterol regulatory element binding proteins	V$SREBP.01	Adipose Tissue Connective Tissue Digestive System Liver	0.9	377	391	384	-	1	0.906	1	part of model match of SREB_SREB_01	gccTCACcacacacc
GXP_108525	GXP_108525	CALY	50632	V$DICE	Downstream Immunoglobulin Control Element, critical for B cell activity and specificity	V$DICE.01	Antibody-Producing Cells Blood Cells Embryonic Structures Immune System Leukocytes Lymphocytes Muscles	0.8	379	393	386	-	0.811	0.831	0		gggcCTCAccacaca
GXP_108525	GXP_108525	CALY	50632	V$STAF	Selenocysteine tRNA activating factor	V$ZNF76_143.01		0.76	392	414	403	-	0.81	0.773	0		tgcgCCCCtcagaccctgctcgg
GXP_108525	GXP_108525	CALY	50632	V$GCMF	Chorion-specific transcription factors with a GCM DNA binding domain	V$GCM1.01	Embryonic Structures Endocrine System Immune System Parathyroid Glands Thymus Gland	0.85	401	411	406	-	1	0.872	0		gcCCCTcagac
GXP_108525	GXP_108525	CALY	50632	V$ZNFP	Zinc finger proteins	V$SZF1.01		0.82	396	420	408	+	1	0.848	0		gcaGGGTctgaggggcgcatgcgcg
GXP_108525	GXP_108525	CALY	50632	V$NRF1	Nuclear respiratory factor 1	V$NRF1.01	Adipose Tissue Cardiovascular System Connective Tissue Heart Muscle, Skeletal Muscles Myocardium	0.78	406	422	414	-	1	0.996	0		gccGCGCatgcgcccct
GXP_108525	GXP_108525	CALY	50632	V$NRF1	Nuclear respiratory factor 1	V$NRF1.01	Adipose Tissue Cardiovascular System Connective Tissue Heart Muscle, Skeletal Muscles Myocardium	0.78	407	423	415	+	1	0.949	0		gggGCGCatgcgcggct
GXP_108525	GXP_108525	CALY	50632	V$KLFS	Krueppel like transcription factors	V$KKLF.01	Blood Cells Blood Platelets Bone Marrow Cells Digestive System Embryonic Structures Erythrocytes Hematopoietic System Liver	0.91	425	441	433	+	1	0.911	0		cctagccGGGGcggtgg
GXP_108525	GXP_108525	CALY	50632	V$GLIF	GLI zinc finger family	V$ZIC2.01	Cardiovascular System Central Nervous System Embryonic Structures Eye Heart Nervous System Prostate Spinal Cord Urogenital System	0.89	428	442	435	-	1	0.938	0		cccaccgCCCCggct
GXP_108525	GXP_108525	CALY	50632	V$SP1F	GC-Box factors SP1/GC	V$SP1.03	ubiquitous	0.91	430	444	437	+	1	0.935	0		ccgGGGCggtgggtg
GXP_108525	GXP_108525	CALY	50632	V$ZBPF	Zinc binding protein factors	V$ZNF202.01	ubiquitous	0.73	426	448	437	-	1	0.741	0		cccccaCCCAccgccccggctag
GXP_108525	GXP_108525	CALY	50632	V$RREB	Ras-responsive element binding protein	V$RREB1.01		0.8	433	447	440	-	1	0.825	0		cCCCAcccaccgccc
GXP_108525	GXP_108525	CALY	50632	V$SPZ1	Testis-specific bHLH-Zip transcription factors	V$SPZ1.01		0.94	436	446	441	+	0.896	0.943	0		cGGTGggtggg
GXP_108525	GXP_108525	CALY	50632	V$ZBPF	Zinc binding protein factors	V$ZNF202.01	ubiquitous	0.73	430	452	441	-	1	0.832	0		tctaccCCCAcccaccgccccgg
GXP_108525	GXP_108525	CALY	50632	V$PLAG	Pleomorphic adenoma gene	V$PLAG1.01		0.88	432	452	442	+	0.958	0.934	0		GGGGcggtgggtgggggtaga
GXP_108525	GXP_108525	CALY	50632	V$RXRF	RXR heterodimer binding sites	V$VDR_RXR.05	Bone and Bones Connective Tissue Digestive System Endocrine System Integumentary System Liver Parathyroid Glands Skeleton Thyroid Gland	0.79	431	455	443	+	0.762	0.808	0		cgggGCGGtgggtgggggtagaggg
GXP_108525	GXP_108525	CALY	50632	V$EGRF	EGR/nerve growth factor induced protein C & related factors	V$EGR2.01	Brain Central Nervous System Endocrine System Immune System Kidney Nervous System Testis Thymus Gland Urogenital System	0.79	436	452	444	+	0.767	0.85	0		cggtGGGTgggggtaga
GXP_108525	GXP_108525	CALY	50632	V$SP1F	GC-Box factors SP1/GC	V$GC.01	ubiquitous	0.88	437	451	444	+	0.872	0.885	0		ggtgGGTGggggtag
GXP_108525	GXP_108525	CALY	50632	V$INSM	Insulinoma associated factors	V$INSM1.01	Digestive System Liver	0.9	439	451	445	+	1	0.918	0		tgggtGGGGgtag
GXP_108525	GXP_108525	CALY	50632	V$KLFS	Krueppel like transcription factors	V$BKLF.01	Blood Cells Blood Platelets Bone Marrow Cells Digestive System Embryonic Structures Erythrocytes Hematopoietic System Liver	0.95	437	453	445	+	1	0.974	0		ggtGGGTgggggtagag
GXP_108525	GXP_108525	CALY	50632	V$EGRF	EGR/nerve growth factor induced protein C & related factors	V$WT1.01	Brain Central Nervous System Endocrine System Immune System Kidney Nervous System Testis Thymus Gland Urogenital System	0.92	438	454	446	+	1	0.984	0		gtgggTGGGggtagagg
GXP_108525	GXP_108525	CALY	50632	V$PAX5	PAX-5 B-cell-specific activator protein	V$PAX5.02	Antibody-Producing Cells Blood Cells Bone Marrow Cells Hematopoietic System Immune System Leukocytes Lymphocytes	0.73	442	470	456	+	0.789	0.735	0		gtgggggtagagggTGCGggaccagagtc
GXP_108525	GXP_108525	CALY	50632	V$ZBPF	Zinc binding protein factors	V$ZF9.01	ubiquitous	0.87	445	467	456	-	1	0.923	0		tctggtcCCGCaccctctacccc
GXP_108525	GXP_108525	CALY	50632	V$SP1F	GC-Box factors SP1/GC	V$SP2.01	ubiquitous	0.8	452	466	459	+	1	0.847	0		agggtgcgGGACcag
GXP_108525	GXP_108525	CALY	50632	O$XCPE	Activator-, mediator- and TBP-dependent core promoter element for RNA polymerase II transcription from TATA-less promoters	O$XCPE1.01		0.8	455	465	460	+	1	0.946	0		gtGCGGgacca
GXP_108525	GXP_108525	CALY	50632	V$ZFXY	Zfx and Zfy - transcription factors implicated in mammalian sex determination	V$ZFX.01	Embryonic Structures Endocrine System Testis Urogenital System	0.97	468	478	473	-	1	0.971	0		ggGGCCtcgac
GXP_108525	GXP_108525	CALY	50632	V$MAZF	Myc associated zinc fingers	V$MAZR.01	Blood Cells Immune System Leukocytes	0.88	472	484	478	-	1	0.891	0		agaggcGGGGcct
GXP_108525	GXP_108525	CALY	50632	V$SP1F	GC-Box factors SP1/GC	V$GC.01	ubiquitous	0.88	471	485	478	-	1	0.926	0		tagaGGCGgggcctc
GXP_108525	GXP_108525	CALY	50632	V$NFAT	Nuclear factor of activated T-cells	V$NFAT5.01	Blood Cells Cardiovascular System Heart Immune System Leukocytes Lymphocytes Myeloid Cells	0.83	481	499	490	-	1	0.851	0		catGGAAacgcggctagag
GXP_108525	GXP_108525	CALY	50632	V$XBBF	X-box binding factors	V$RFX1.02	Antibody-Producing Cells Blood Cells Endocrine System Immune System Leukocytes Lymphocytes	0.9	488	506	497	-	0.882	0.972	0		tggtcgccatgGAAAcgcg
GXP_108525	GXP_108525	CALY	50632	V$XBBF	X-box binding factors	V$XBOX.01	Antibody-Producing Cells Blood Cells Endocrine System Immune System Leukocytes Lymphocytes	0.9	489	507	498	+	0.75	0.948	0		gcgttTCCAtggcgaccac
GXP_108525	GXP_108525	CALY	50632	V$HAML	Human acute myelogenous leukemia factors	V$AML1.01	Bone Marrow Cells Bone and Bones Cartilage Connective Tissue Embryonic Structures Hematopoietic System Skeleton	0.93	497	511	504	-	1	0.952	0		ggctGTGGtcgccat
GXP_108525	GXP_108525	CALY	50632	V$IRFF	Interferon regulatory factors	V$IRF4.02	Antibody-Producing Cells Antigen-Presenting Cells Blood Cells Bone Marrow Cells Hematopoietic System Immune System Leukocytes Lymphocytes Myeloid Cells Phagocytes	0.69	503	523	513	-	0.75	0.698	0		ctgcGAGAccgaggctgtggt
GXP_108525	GXP_108525	CALY	50632	V$HAND	Twist subfamily of class B bHLH transcription factors	V$HEN1.02	Antibody-Producing Cells Blood Cells Bone Marrow Cells Cardiovascular System Embryonic Structures Heart Hematopoietic System Immune System Leukocytes Lymphocytes Nervous System Neurons	0.81	513	533	523	-	1	0.879	0		ggggctgcaGCTGcgagaccg
GXP_108525	GXP_108525	CALY	50632	V$NEUR	NeuroD, Beta2, HLH domain	V$MASH1.01	Antibody-Producing Cells Brain Central Nervous System Digestive System Ear Embryonic Structures Endocrine System Immune System Islets of Langerhans Nervous System Neuroglia Neurons Nose Pancreas Respiratory System Spinal Cord	0.98	517	529	523	+	1	0.985	0		ctcgcagCTGCag
GXP_108525	GXP_108525	CALY	50632	V$AP4R	AP4 and related proteins	V$AP4.01		0.85	516	532	524	+	1	0.887	0		tctcgCAGCtgcagccc
GXP_108525	GXP_108525	CALY	50632	V$HAND	Twist subfamily of class B bHLH transcription factors	V$HEN1.02	Antibody-Producing Cells Blood Cells Bone Marrow Cells Cardiovascular System Embryonic Structures Heart Hematopoietic System Immune System Leukocytes Lymphocytes Nervous System Neurons	0.81	514	534	524	+	1	0.847	0		ggtctcgcaGCTGcagccccc
GXP_108525	GXP_108525	CALY	50632	V$MYOD	Myoblast determining factors	V$MYOGENIN.02	Antibody-Producing Cells Embryonic Structures Endocrine System Germ Cells Immune System Muscle, Skeletal Muscles Ovary Urogenital System	0.9	516	532	524	-	1	0.903	0		gggctgCAGCtgcgaga
GXP_108525	GXP_108525	CALY	50632	V$AP1R	MAF and AP1 related factors	V$MAFA.01	Blood Cells Blood Platelets Bone Marrow Cells Digestive System Ear Embryonic Structures Endocrine System Erythrocytes Eye Hematopoietic System Islets of Langerhans Liver Nervous System Neurons Pancreas	0.92	522	542	532	+	0.905	0.942	0		agcTGCAgcccccgccccgcc
GXP_108525	GXP_108525	CALY	50632	V$EGRF	EGR/nerve growth factor induced protein C & related factors	V$WT1.01	Brain Central Nervous System Endocrine System Immune System Kidney Nervous System Testis Thymus Gland Urogenital System	0.92	524	540	532	-	0.953	0.959	0		cggggCGGGggctgcag
GXP_108525	GXP_108525	CALY	50632	O$XCPE	Activator-, mediator- and TBP-dependent core promoter element for RNA polymerase II transcription from TATA-less promoters	O$XCPE1.01		0.8	528	538	533	-	1	0.855	0		ggGCGGgggct
GXP_108525	GXP_108525	CALY	50632	V$MAZF	Myc associated zinc fingers	V$MAZR.01	Blood Cells Immune System Leukocytes	0.88	528	540	534	-	1	0.898	0		cggggcGGGGgct
GXP_108525	GXP_108525	CALY	50632	V$SP1F	GC-Box factors SP1/GC	V$SP1.01	ubiquitous	0.88	527	541	534	-	1	0.997	1	part of model match of EGRF_SP1F_01,SP1F_SP1F_06	gcgGGGCgggggctg
GXP_108525	GXP_108525	CALY	50632	V$ZBPF	Zinc binding protein factors	V$ZNF219.01	ubiquitous	0.91	523	545	534	+	1	0.932	0		gctgcagCCCCcgccccgcccgg
GXP_108525	GXP_108525	CALY	50632	V$CTCF	CTCF and BORIS gene family, transcriptional regulators with 11 highly conserved zinc finger domains	V$CTCF.01	Embryonic Structures Germ Cells Testis Urogenital System	0.8	522	548	535	-	1	0.843	0		cggccgggcggggcGGGGgctgcagct
GXP_108525	GXP_108525	CALY	50632	V$ZBPF	Zinc binding protein factors	V$ZF9.01	ubiquitous	0.87	526	548	537	+	1	0.932	0		gcagcccCCGCcccgcccggccg
GXP_108525	GXP_108525	CALY	50632	V$EGRF	EGR/nerve growth factor induced protein C & related factors	V$EGR1.02	Brain Central Nervous System Endocrine System Immune System Kidney Nervous System Testis Thymus Gland Urogenital System	0.88	530	546	538	-	1	0.922	1	part of model match of EGRF_SP1F_01	gccgggcgGGGCggggg
GXP_108525	GXP_108525	CALY	50632	V$KLFS	Krueppel like transcription factors	V$KKLF.01	Blood Cells Blood Platelets Bone Marrow Cells Digestive System Embryonic Structures Erythrocytes Hematopoietic System Liver	0.91	530	546	538	-	1	0.934	0		gccgggcGGGGcggggg
GXP_108525	GXP_108525	CALY	50632	V$MAZF	Myc associated zinc fingers	V$MAZR.01	Blood Cells Immune System Leukocytes	0.88	533	545	539	-	1	0.899	0		ccgggcGGGGcgg
GXP_108525	GXP_108525	CALY	50632	V$SP1F	GC-Box factors SP1/GC	V$SP1.03	ubiquitous	0.91	532	546	539	-	1	0.961	1	part of model match of SP1F_SP1F_06	gccGGGCggggcggg
GXP_108525	GXP_108525	CALY	50632	V$CTCF	CTCF and BORIS gene family, transcriptional regulators with 11 highly conserved zinc finger domains	V$CTCF.01	Embryonic Structures Germ Cells Testis Urogenital System	0.8	527	553	540	-	1	0.884	0		cttcgcggccgggcGGGGcgggggctg
GXP_108525	GXP_108525	CALY	50632	V$HEAT	Heat shock factors	V$HSF2.01	ubiquitous	0.88	537	561	549	+	1	0.9	0		cccgcccggccgcGAAGcgtctgga
GXP_108525	GXP_108525	CALY	50632	V$WHNF	Winged helix binding sites	V$WHN.01	Blood Cells Immune System Integumentary System Leukocytes Lymphocytes Thymus Gland	0.95	549	559	554	-	1	0.97	0		cagACGCttcg
GXP_108525	GXP_108525	CALY	50632	V$HAND	Twist subfamily of class B bHLH transcription factors	V$TH1E47.01	Antibody-Producing Cells Blood Cells Bone Marrow Cells Cardiovascular System Embryonic Structures Heart Hematopoietic System Immune System Leukocytes Lymphocytes Nervous System Neurons	0.93	549	569	559	-	1	0.961	0		gatgcggttCCAGacgcttcg
GXP_108525	GXP_108525	CALY	50632	V$ETSF	Human and murine ETS1 factors	V$ETS1.01	Antibody-Producing Cells Blood Cells Bone Marrow Cells Breast Endocrine System Germ Cells Hematopoietic System Immune System Leukocytes Lymphocytes Monocytes Muscle, Skeletal Muscles Myeloid Cells Nervous System Neurons Phagocytes Testis Urogenital System	0.92	558	578	568	-	0.892	0.921	0		gatgcggaGGATgcggttcca
GXP_108525	GXP_108525	CALY	50632	V$FAST	FAST-1 SMAD interacting proteins	V$FAST1.02	Embryonic Structures	0.81	571	587	579	-	1	0.852	0		gcggaTGTGgatgcgga
GXP_108525	GXP_108525	CALY	50632	V$DMTF	Cyclin D binding myb-like transcription factor	V$DMP1.01		0.82	578	590	584	-	1	0.853	0		gatgcGGATgtgg
GXP_108525	GXP_108525	CALY	50632	O$MTEN	Core promoter motif ten elements	O$DMTE.01		0.77	597	617	607	+	0.844	0.785	0		ctccccgACCGcgtcctgcag
GXP_108525	GXP_108525	CALY	50632	V$WHNF	Winged helix binding sites	V$WHN.01	Blood Cells Immune System Integumentary System Leukocytes Lymphocytes Thymus Gland	0.95	603	613	608	-	1	0.965	0		aggACGCggtc
GXP_108525	GXP_108525	CALY	50632	V$MYOD	Myoblast determining factors	V$MYF5.01	Antibody-Producing Cells Embryonic Structures Endocrine System Germ Cells Immune System Muscle, Skeletal Muscles Ovary Urogenital System	0.9	609	625	617	+	1	0.931	0		gtcctgCAGCagctgcc
GXP_108525	GXP_108525	CALY	50632	V$AP4R	AP4 and related proteins	V$AP4.02		0.92	612	628	620	-	1	0.964	0		actggcAGCTgctgcag
GXP_108525	GXP_108525	CALY	50632	V$MYOD	Myoblast determining factors	V$MYF5.01	Antibody-Producing Cells Embryonic Structures Endocrine System Germ Cells Immune System Muscle, Skeletal Muscles Ovary Urogenital System	0.9	613	629	621	-	1	0.957	0		cactggCAGCtgctgca
GXP_108525	GXP_108525	CALY	50632	V$NEUR	NeuroD, Beta2, HLH domain	V$MASH1.01	Antibody-Producing Cells Brain Central Nervous System Digestive System Ear Embryonic Structures Endocrine System Immune System Islets of Langerhans Nervous System Neuroglia Neurons Nose Pancreas Respiratory System Spinal Cord	0.98	615	627	621	-	1	0.985	0		ctggcagCTGCtg
GXP_108525	GXP_108525	CALY	50632	V$RORA	v-ERB and RAR-related orphan receptor alpha	V$RORA2.01	Blood Cells Brain Central Nervous System Immune System Kidney Leukocytes Lymphocytes Nervous System Neurons Urogenital System	0.82	631	653	642	-	0.75	0.841	0		gtggaaataGCTCacaggcggct
GXP_108525	GXP_108525	CALY	50632	V$NFAT	Nuclear factor of activated T-cells	V$NFAT.01	Blood Cells Cardiovascular System Heart Immune System Leukocytes Lymphocytes Myeloid Cells	0.95	638	656	647	-	1	0.984	1	part of model match of EGRF_NFAT_01	aatgtGGAAatagctcaca
GXP_108525	GXP_108525	CALY	50632	V$PERO	Peroxisome proliferator-activated receptor	V$PPAR_RXR.01	Adipose Tissue Connective Tissue Digestive System Liver	0.76	637	659	648	-	0.785	0.824	0		agaaatgtggaaatAGCTcacag
GXP_108525	GXP_108525	CALY	50632	V$ETSF	Human and murine ETS1 factors	V$SPIB.01	Antibody-Producing Cells Blood Cells Bone Marrow Cells Breast Endocrine System Germ Cells Hematopoietic System Immune System Leukocytes Lymphocytes Monocytes Muscle, Skeletal Muscles Myeloid Cells Nervous System Neurons Phagocytes Testis Urogenital System	0.88	639	659	649	-	1	0.91	0		agaaatgtGGAAatagctcac
GXP_108525	GXP_108525	CALY	50632	V$HEAT	Heat shock factors	V$HSF1.01	ubiquitous	0.84	647	671	659	-	1	0.86	0		ccacattctgcaAGAAatgtggaaa
GXP_108525	GXP_108525	CALY	50632	V$GCMF	Chorion-specific transcription factors with a GCM DNA binding domain	V$GCM1.01	Embryonic Structures Endocrine System Immune System Parathyroid Glands Thymus Gland	0.85	664	674	669	-	0.789	0.866	0		cgCCCAcattc
GXP_108525	GXP_108525	CALY	50632	V$SP1F	GC-Box factors SP1/GC	V$SP1.03	ubiquitous	0.91	667	681	674	+	1	0.959	1	part of model match of EGRF_SP1F_01	tgtGGGCggggggcc
GXP_108525	GXP_108525	CALY	50632	V$ZBPF	Zinc binding protein factors	V$ZNF219.01	ubiquitous	0.91	664	686	675	-	1	0.92	0		cttcgggCCCCccgcccacattc
GXP_108525	GXP_108525	CALY	50632	V$EGRF	EGR/nerve growth factor induced protein C & related factors	V$WT1.01	Brain Central Nervous System Endocrine System Immune System Kidney Nervous System Testis Thymus Gland Urogenital System	0.92	668	684	676	+	0.953	0.974	0		gtgggCGGGgggcccga
GXP_108525	GXP_108525	CALY	50632	V$GLIF	GLI zinc finger family	V$GLIS3.01	Cardiovascular System Central Nervous System Embryonic Structures Eye Heart Nervous System Prostate Spinal Cord Urogenital System	0.88	669	683	676	-	1	0.915	0		cgggCCCCccgccca
GXP_108525	GXP_108525	CALY	50632	V$MAZF	Myc associated zinc fingers	V$MAZR.01	Blood Cells Immune System Leukocytes	0.88	670	682	676	+	1	0.896	0		gggcggGGGGccc
GXP_108525	GXP_108525	CALY	50632	V$PLAG	Pleomorphic adenoma gene	V$PLAG1.01		0.88	674	694	684	+	0.958	0.923	0		GGGGggcccgaaggggtgcgg
GXP_108525	GXP_108525	CALY	50632	V$KLFS	Krueppel like transcription factors	V$EKLF.01	Blood Cells Blood Platelets Bone Marrow Cells Digestive System Embryonic Structures Erythrocytes Hematopoietic System Liver	0.89	680	696	688	+	1	0.901	0		cccgaagGGGTgcgggg
GXP_108525	GXP_108525	CALY	50632	V$STAF	Selenocysteine tRNA activating factor	V$ZNF76_143.01		0.76	678	700	689	-	0.81	0.784	0		gcacCCCCgcaccccttcgggcc
